# Supplementary material for: Antimicrobial susceptibility profile of Gonococcal isolates obtained from men presenting with urethral discharge in Addis Ababa, Ethiopia: Implications for national syndromic treatment guideline
Source: PLoS One. 2020 Jun 1;15(6):e0233753. doi: 10.1371/journal.pone.0233753 (PMC7263590; doi:10.1371/journal.pone.0233753)
Supplement: S1 Data — (XLSX) [file pone.0233753.s001.xlsx]

## Sheet: Exported
V1__FACILITY_CODE	V2__CLIENT_SERIAL_NUMBER	V3__QUESTIONNAIRE_NUMBER	V101A_INTERVIEW_YEAR	V101B_INTERVIEW_MONTH	V101C_INTERVIEW_DAY	V102__AGE	V103__REASON_FOR_VISITING_CLINIC	V104__FLUID_COMING_OUT_OF_PENIS	V105__PAIN_DURING_URINATION	V106_DISCHARGE_ON_EXAMINATION	V107_TAKING_MEDICATION_DISCHARI	V108__KNOWS_DRUG_TYPES_TAKINI	V109A__CURRENT__CIPROFLOXACIO	V109B__CURRENT_DOXYCYCLINE	V109C__CURRENT_SPECTINOMYCIN	V109D__CURRENT_METRONIDAZOLE	V109E__CURRENT_OTHERS	V110__DISCHARGE_LAST_3_MONTHU	V111_WHEN_WAS_PREVIOUS_DISCHARH	V112_SOUGHT_TREATM_LAST_DISCHAT	V113A_TREATMENT_PUBLIC_FACILITZB	V113B_TREATMENT_PRIVATE_FACILIU	V113C_TREATMENT_NGO_FACILITY	V113D_TREATMENT_TRADITION_HEALET	V113E_TREATMENT_PHARMACY	V113F_TREATMENT_SELF_MEDICATIOQ	V113G_TREATMENT_OTHER_SOURCEV	V114_NUMBER_SEX_PARTNERS_3_MONTJ	V115_CONDOM_USE_LAST_3_MONTHU	V116__WHEN_WAS_LAST_SEX	V117__RELATION_LAST_SEX_PARNET	V118_CONDOM_USE_LAST_SEX	V201__PATIENT_CIRCUMCISED	V202__PRESENCE_OF_URETHRAL_DISCH	V203__NATURE_OF_URETHRAL_DISCHAR	V204__COLOR_OF_URETHRAL_DISCHARG	V205__PRESENCE_OF_GENITAL_LESION	V206__TYPE_OF_LESIONS	V207__NUMBER_OF_LESIONS	V208A__LOCATION_LESIONS_PERINIUN	V208B__LOCATION_LESIONS_ANAL	V208C__LOCATION_LESION_PENIS	V208D__LOCATION_LESIONS_SCROTUN	V208E__LOCATION_LESIONS_OTHES	V209_HIV_TEST_CURRENT_VIST	V210__HIV_TEST_RESULT	V301A_REVISIT_YEAR	V301B_REVISIT_MONTH	V301C_REVISIT_DAY
1	1	1	2005	12	9	26	2	1			2							2										7	1	1	4	1	1	1	1	2	1	1	5	2	2	1	2	2	3
1	2	2	2005	12	16	23	2	1			2							2										4	2	1	2	2	1	1	2	4	2								1	2
1	3	3	2005	12	20	25	2	1			2							2										1	2	1	2	2	1	1	1	2	2								3		2005	12	29
1	4	4	2005	12	24	27	2	1			2							2										1	3	1	2	2	1	1	1	2	2								3
1	5	5	2005	12	29	29	2	1			2							2										1	1	2	3	1	1	1	1	4	2								1	2
1	6	6	2005	12	29	30	2	1			2							2										1	2	2	3	2	1	1	1	4	2								1	2
1	7	7	2005	13	1	25	2	1			1	1	1	1	2	2	2	2										1	3	2	2	2	1	1	1	4	2								1	2
1	8	8	2005	13	4	21	2	1			2							2										2	2	1	2	2	1	1	2	4	2								3		2006	1	16
1	9	9	2005	13	4	20	2	1			2							2										1	1	1	2	1	1	1	1	4	2								3		2006	1	5
1	10	10	2006	1	6	18	2	1			2							1	301	1	1	2	2	2	2	2	2	1	3	2	2	2	1	1	1	4	2								3
1	11	11	2006	1	7	25	2	1			2							1	302	1	1	2	2	2	2	2	2	1	2	2	1	2	1	1	1	2	2								3
1	12	12	2006	1	8	26	2	1			2							2										1	3	1	2	2	1	1	1	4	2								3
1	13	13	2006	1	8	29	2	1			2							2										7	2	1	2	2	1	1	1	4	2								1	2
1	14	14	2006	1	15	21	2	1			2							2										4	2	1	4	2	1	1	1	4	2								3		2006	1	14
1	15	15	2006	1	20	22	2	1			2							2										1	3	2	2	2	1	1	1	3	2								3
1	16	16	2006	1	21	30	2	1			2							2										1	1	1	3	1	1	1	1	4	2								3
1	17	17	2006	1	21	25	2	1			2							2										1	3	1	2	2	1	1	1	4	2								3
1	18	18	2006	1	21	25	2	1			2							2										2	2	1	1	2	1	1	1	4	1	1	1	2	2	1	2	2	3
1	19	19	2006	1	22	25	2	1			2							2										1	3	2	1	2	1	1	2	5	2								3
1	20	20	2006	1	24	27	2	1			2							1	303	1	1	2	2	2	2	2	2	1	1	1	4	1	1	1	1	4	2								3		2006	6	10
1	21	89	2006	1	28	33	2	1			2							2										1	2	2	2	2	1	1	1	4	2								3
1	22	90	2006	2	6	27	2	1			2							2										3	2	2	2	2	1	1	1	4	1	1	3	2	2	1	2	2	3		2006	6	26
1	23	91	2006	2	8	19	2	1			2							2										1	3	1	2	2	1	1	1	4	1	1	1	2	2	1	2	2	3
1	24	92	2006	2	8	29	2	1			1	1	2	2	2	2	1	2										3	2	1	3	1	1	1	1	4	2								3
1	25	93	2006	2	12	39	2	1			1	1	1	1	2	2	2	2										0	3	4	2	2	1	1	2	3	2								3
1	26	94	2006	2	12	24	2	1			2							2										3	2	1	3	1	1	1	2	5	2								1	2
1	27	95	2006	2	13	21	2	1			2							2										1	3	2	3	2	1	1	1	4	2								3		2006	4	1
1	28	96	2006	2	15	29	2	1			2							2										1	2	1	2	1	1	1	1	4	2								3
1	29	97	2006	2	15	27	2	1			2							2										3	2	1	2	2	1	1	1	4	2								3
1	30	133	2006	2	20	32	2	1			2							2										7	2	1	2	2	1	1	1	4	2								3		2006	2	22
1	31	134	2006	2	20	23	2	1			2							2										1	2	1	2	2	1	1	1	4	2								1	2
1	32	136	2006	3	3	18	2	1			2							2										1	3	1	1	2	1	1	1	4	2								3		2006	3	16
1	33	135	2006	3	5	46	2	1			2							2										2	2	1	8	1	1	1	1	4	2								3		2006	4	7
1	34	243	2006	3	18	28	2	1			2							2										2	2	1	3	2	1	1	1	4	2								3
1	35	244	2006	3	19	28	2	1			2							2										1	2	1	2	2	1	1	1	4	2								3
1	36	245	2006	3	19	26	2	1			2							2										2	2	1	2	2	1	1	1	4	2								3		2006	3	27
1	37	246	2006	3	20	26	2	1			2							2										2	2	2	8	2	1	1	1	4	2								1	2
1	38	247	2006	4	1	23	2	1			2							2										1	2	2	2	2	1	1	1	4	1	1	1	2	2	2	2	1	3
1	39	248	2006	4	4	25	2	1			1	1	1	1	2	2	2	2										1	2	1	2	1	1	1	1	4	2								1	2
1	40	249	2006	4	7	34	2	1			2							2										1	3	1	1	2	1	1	1	4	2								1	2
1	41	352	2006	4	8	21	2	1			2							2										3	2	1	2	2	1	1	2	5	2								1	2
1	42	250	2006	4	8	35	2	1			2							2										4	2	1	8	2	1	1	1	4	2								3
1	43	251	2006	4	8	29	2	1			2							2										1	2	2	2	2	1	1	1	4	1	1	1	2	2	1	2	2	3
1	44	271	2006	4	16	30	2	1			2							2										1	2	2	2	2	1	1	1	4	2								3
1	45	272	2006	4	17	22	2	1			2							2										1	1	2	2	1	1	1	1	4	2								3		2006	5	6
1	46	273	2006	4	23	34	2	1			2							2										1	1	1	2	1	1	1	1	2	2								1	2
1	47	274	2006	4	23	26	2	1			2							2										1	2	2	2	2	1	1	1	4	2								3
1	48	275	2006	4	24	26	2	1			2							1	203	1	1	2	2	2	2	2	2	1	3	2	2	2	1	1	1	2	1	1	7	2	2	1	2	2	1	2
1	49	276	2006	5	12	27	2	1			2							2										3	1	2	3	1	1	1	1	4	1	1	1	2	2	1	2	2	3		2006	5	25
1	50	277	2006	5	13	23	2	1			1	1	1	1	2	2	2	2										1	3	2	2	2	1	1	1	4	2								3
1	51	278	2006	5	14	30	2	1			1	1	2	2	2	2	1	2										1	1	1	2	1	1	1	1	2	2								3
1	52	279	2006	5	14	19	2	1			2							1	202	1	1	2	2	2	2	2	2	1	3	2	4	2	1	1	1	4	2								3		2006	5	23
1	53	280	2006	5	20	25	2	1			2							1	302	1	1	2	2	2	2	2	2	1	2	3	2	2	1	1	1	2	2								3
1	54	288	2006	5	21	35	2	1			1	1	1	1	2	2	2	2										1	3	2	2	2	1	1	1	2	2								3
1	55	289	2006	5	21	27	2	1			2							2										1	2	4	2	2	1	1	1	4	2								3
1	56	290	2006	5	23	28	2	1			1	1	1	1	2	2	2	2										3	2	2	3	1	1	1	1	2	2								1	2
1	57	291	2006	5	27	20	2	1			2							2										2	2	1	2	2	1	1	1	2	2								3
1	58	292	2006	5	30	23	2	1			1	1	1	1	2	2	2	2										1	1	1	2	2	1	1	1	1	2								3
1	59	293	2006	6	3	25	2	1			2							1	120	1	1	2	2	2	2	2	2	1	3	2	3	2	1	1	1	2	2								3
1	60	294	2006	6	4	30	2	1			2							2										1	3	1	2	2	1	1	1	2	2								3
1	61	341	2006	6	7	34	2	1			2							2										2	2	2	4	1	1	1	1	2	2								3
1	62	342	2006	6	10	23	2	1			2							2										1	1	1	2	1	1	1	2	4	2								3
1	63	343	2006	6	11	22	2	1			2							2										1	3	2	2	2	1	1	1	3	2								3
1	64	344	2006	6	13	25	2	1			2							2										1	2	4	2	2	1	1	2	4	2								3
1	65	345	2006	6	17	31	2	1			2							2										1	2	2	2	2	1	1	1	2	2								3
1	66	346	2006	6	17	28	2	1			1	1	2	1	2	2	2	2										1	2	1	2	2	1	1	1	2	2								3		2006	6	25
1	67	347	2006	6	18	32	2	1			1	1	1	1	2	2	2	2										3	1	2	4	1	1	1	1	2	2								3		2006	6	24
1	68	348	2006	6	19	28	2	1			2							2										2	2	2	3	1	1	1	1	2	2								3		2006	6	27
1	69	349	2006	6	24	23	2	1			2							2										1	2	1	2	2	1	1	1	2	2								3
1	70	350	2006	6	24	22	2	1			1	1	1	1	2	2	2	2										2	2	1	2	2	1	1	1	4	2								3
1	71	354	2006	6	26	25	2	1			2							2										1	1	1	8	1	1	1	1	4	2								3		2006	7	12
1	72	355	2006	6	27	27	2	1			1	1	1	1	2	2	2	2										2	2	2	4	8	1	1	1	2	2								1	2	2006	6	27
1	73	356	2006	6	27	22	2	1			2							2										1	2	1	2	2	1	1	1	2	2								1	2
1	74	357	2006	6	27	23	2	1			2							2										1	1	2	2	1	1	1	1	2	2								3
1	75	358	2006	6	28	31	2	1			2							2										1	3	1	1	2	1	1	1	2	2								3
1	76	359	2006	7	1	19	2	1			2							2										2	2	2	2	2	1	1	2	4	2								1	2
1	77	360	2006	7	2	25	2	1			2							2										2	1	2	3	2	1	1	1	2	2								3
1	78	361	2006	7	2	30	2	1			2							2										1	1	2	8	1	1	1	1	2	2								3
1	79	362	2006	7	3	42	2	1			2							2										1	3	1	2	2	1	1	1	3	2								1	2
1	80	363	2006	7	10	29	2	1			2							2										1	3	1	1	2	1	1	1	4	2								1	2
1	81	364	2006	7	18	32	2	1			2							2										1	3	1	1	2	1	1	1	2	2								3		2006	7	29
1	82	365	2006	7	23	25	2	1			2							2										1	3	1	2	2	1	1	1	2	2								3
1	83	366	2006	7	26	22	2	1			2							2										6	2	1	8	2	1	1	1	2	2								3		2006	8	6
1	84	367	2006	7	30	32	2	1			2							2										2	1	1	2	1	1	1	1	2	2								3
1	85	368	2006	8	1	25	2	1			2							2										1	3	2	1	2	1	1	2	5	1	1	1	2	2	1	2	2	1	2
1	86	369	2006	8	17	23	2	1			2							1	302	1	1	2	2	2	2	2	2	1	2	1	2	1	1	1	1	2	2								3
1	87	370	2006	8	21	21	2	1			2							2										1	1	1	3	1	1	1	1	2	2								3		2006	9	4
1	88	371	2006	8	24	21	2	1			1	1	1	1	2	2	2	2										1	3	2	2	2	1	1	1	2	2								3		2006	8	28
1	89	372	2006	8	24	21	2	1			2							2										3	2	1	3	1	1	1	1	2	2								3		2006	9	7
1	90	373	2006	8	24	24	2	1			2							2										3	2	1	4	2	1	1	1	3	2								3		2006	9	4
1	91	374	2006	9	4	33	2	1			2							1	130	1	2	1	2	2	2	2	2	2	1	1	3	1	1	1	1	2	2								3		2006	10	18
1	92	375	2006	9	5	32	2	1			2							2										2	1	2	3	1	1	1	1	2	2								3		2006	9	13
1	93	376	2006	9	5	21	2	1			1	2						2										1	3	1	2	2	1	1	1	2	2								3
1	94	377	2006	9	6	22	2	1			2							2										2	2	1	2	2	1	1	1	2	1	3	7	2	2	1	1	2	3		2006	9	12
1	95	378	2006	9	6	24	2	1			1	1	1	1	2	2	2	2										1	1	2	3	1	1	1	1	2	2								3
1	96	379	2006	9	7	25	2	1			2							2										1	1	2	2	1	1	1	1	4	2								3		2006	12	1
1	97	380	2006	9	7	23	2	1			2							2										2	2	2	2	2	1	1	1	2	2								3
1	98	391	2006	9	12	24	2	1			2							2										1	3	2	2	2	1	1	1	2	2								3		2006	9	23
1	99	510	2006	9	14	28	2	1			2							2										1	3	1	1	2	1	1	1	2	2								3
1	100	511	2006	9	26	28	2	1			2							1	302	1	1	2	2	2	2	2	2	2	2	1	1	1	1	1	1	2	2								1	2
1	101	513	2006	9	28	27	2	1			2							2										1	3	2	8	2	1	1	1	2	2								3
1	102	517	2006	10	2	23	2	1			2							1	113	1	1	2	2	2	2	2	2	2	3	2	3	2	1	1	1	2	2								1	2	2006	10	2
1	103	538	2006	10	11	26	2	1			2							2										1	3	1	1	2	1	1	1	2	2								3		2006	10	18
1	104	543	2006	10	19	20	2	1			2							2										1	3	1	2	2	1	1	1	4	2								3
1	105	561	2006	11	7	20	2	1			2							2										1	3	2	2	2	1	1	1	2	2								3
1	106	581	2006	11	16	27	2	1			1	1	1	1	2	2	2	2										1	3	1	2	2	1	1	1	2	1	8	1	2	2	1	2	2	3
1	107	582	2006	11	16	20	2	1			2							2										4	2	1	4	2	1	1	1	2	2								3
1	108	585	2006	11	22	18	2	1			2							2										1	2	1	2	2	1	1	1	2	2								1	2
1	109	588	2006	11	28	25	2	1			2							2										1	3	1	2	2	1	1	1	2	2								1	2
1	110	592	2006	11	29	28	2	1			2							2										3	2	1	3	1	1	1	1	2	2								1	2	2006	12	2
1	111	597	2006	12	1	26	2	1			2							2										2	1	1	4	1	1	1	1	2	2								1	2
1	112	598	2006	12	1	24	2	1			2							2										1	3	2	3	2	1	1	1	3	2								3		2006	12	9
2	1	21	2005	12	15	40	1	1			1	2						2										8	1	1	4	1	1	1	1	2	2								2
2	2	22	2006	1	2	31	2	1			2							2										1	1	3	4	1	1	1	1	2	2								3
2	3	23	2006	1	27	23	2	1			2							2										1	3	1	2	2	1	1	1	2	2								1	2
2	4	98	2006	1	28	21	2	1			2							2										7	2	1	1	1	1	1	1	2	2								1	2
2	5	99	2006	1	29	25	2	1			2							2										1	1	1	2	1	1	1	1	2	2								1	2
2	6	100	2006	2	4	31	2	1			2							2										1	2	2	2	1	1	1	1	2	2								1	2	2006	2	14
2	7	101	2006	2	11	24	2	1			2							2										1	3	1	1	2	1	1	1	2	2								1	2
2	8	102	2006	2	13	24	2	1			1	1	1	1	2	1	2	1	204	1	2	2	2	2	1	2	2	1	1	2	3	1	1	1	2	5	2								3
2	9	103	2006	2	15	24	2	1			1	1	1	1	2	2	2	1	303	1	1	2	2	2	2	2	2	1	3	2	4	2	1	1	1	2	2								1	2
2	10	132	2006	2	18	21	1	1			2							2										7	2	1	3	2	1	1	1	2	2								1	2
2	11	447	2006	3	13	20	2	1			2							2										2	2	1	1	2	1	1	1	2	2								1	2
2	12	323	2006	3	17	24	2	1			2							2										1	2	1	2	2	1	1	1	2	2								3
2	13	381	2006	3	27	27	2	1			2							2										1	3	1	3	2	1	1	1	2	2								3
2	14	252	2006	3	27	28	2	1			2							2										8	2	1	4	1	1	1	1	2	2								1	2
2	15	253	2006	4	1	21	3	1			1	2						2										1	3	1	3	2	1	1	2	5	2								1	2
2	16	254	2006	4	16	30	2	1			2							2										1	3	1	3	2	1	1	1	2	2								1	2
2	17	255	2006	4	14	28	2	1			2							2										1	3	1	2	2	1	1	1	2	2								3
2	18	256	2006	4	14	20	2	1			2							1	204	1	2	1	2	2	2	2	2	1	2	1	3	1	1	1	1	2	2								1	2
2	19	257	2006	4	16	23	2	1			2							2										2	2	1	4	1	1	1	1	2	2								3
2	20	258	2006	4	16	25	2	1			2							2										1	2	1	3	2	1	1	1	2	2								3
2	21	259	2006	4	16	27	2	1			2							2										2	2	1	3	1	1	1	1	2	2								3
2	22	260	2006	5	19	31	2	1			1	1	2	1	2	2	2	2										1	2	1	3	1	1	1	1	2	2								3
2	23	317	2006	5	23	27	2	1			2							2										1	3	1	1	2	1	1	1	2	2								3
2	24	318	2006	5	24	28	2	1			2							2										1	2	1	2	2	1	1	1	2	2								3
2	25	319	2006	5	27	25	2	1			2							2										1	3	1	2	2	1	1	1	3	2								3
2	26	320	2006	5	27	22	1	1			1	1	1	1	2	2	2	2										3	2	1	2	2	1	1	1	2	2								3
2	27	327	2006	5	29	32	2	1			2							2										1	2	1	2	2	1	1	1	2	2								3		2006	6	2
2	28	328	2006	6	11	38	2	1			2							2										1	1	1	4	1	1	1	1	2	2								3
2	29	329	2006	6	21	23	2	1			2							2										1	3	1	3	2	1	1	1	2	2								3		2006	6	26
2	30	330	2006	6	24	21	2	1			2							2										1	1	1	2	2	1	1	1	2	2								3
2	31	331	2006	6	26	28	2	1			1	1	1	1	2	2	2	2										1	2	1	2	2	1	1	1	2	2								3
2	32	332	2006	7	3	19	2	1			1	2						2										1	2	2	2	2	1	1	1	2	2								3
2	33	333	2006	7	4	23	1	1			2							2										2	2	1	3	2	1	1	2	5	2								3
2	34	334	2006	7	8	22	2	1			2							2										1	2	2	2	2	1	1	1	2	2								3
2	35	335	2006	7	12	65	2	1			1	1	2	2	2	2	1	2										1	3	2	1	2	1	2			2								3
2	36	336	2006	7	15	24	2	1			2							2										1	2	1	2	1	1	1	1	2	2								3
2	37	337	2006	7	16	19	2	1			2							2										1	3	1	2	2	1	1	1	3	2								3		2006	8	8
2	38	338	2006	7	16	20	2	1			2							1	303	1	1	2	2	2	2	2	2	1	2	1	2	2	1	1	1	2	2								3
2	39	339	2006	7	22	22	1	1			2							2										1	1	1	2	1	1	1	1	3	2								3
2	40	340	2006	8	15	29	2	1			2							2										3	3	1	3	2	1	1	1	2	2								3
2	41	382	2006	8	22	31	2	1			2							2										1	2	1	3	2	1	1	1	2	2								3
2	42	383	2006	8	24	26	2	1			1	1	1	1	2	2	2	2										1	2	2	2	2	1	1	1	2	2								1	2	2006	5	24
2	43	445	2006	9	13	21	2	1			1	1	1	1	2	2	2	2										2	3	2	3	2	1	1	1	2	2								3
2	44	486	2006	9	15	24	2	1			2							2										5	2	1	4	2	1	1	1	2	2								1	2
2	45	497	2006	9	21	25	2	1			1	1	1	1	2	2	2	2										1	3	1	2	2	1	1	1	2	2								1	2
2	46	503	2006	9	25	25	2	1			2							2										1	3	1	2	2	1	1	1	2	2								1	2
2	47	504	2006	9	25	26	2	1			2							2										2	1	1	4	1	1	1	1	2	2								3
2	48	505	2006	9	25	29	2	1			2							2										6	2	1	2	2	1	1	1	2	2								3
2	49	514	2006	9	29	25	2	1			1	1	1	1	2	1	2	2										1	2	1	2	2	1	1	1	2	2								3
2	50	523	2006	10	3	26	2	1			1	2						2										2	2	1	1	2	1	1	1	2	2								3
2	51	527	2006	10	6	25	2	1			2							2										1	3	1	3	1	1	1	1	2	2								3
2	52	528	2006	10	9	23	2	1			2							1	303	1	1	2	2	2	2	2	2	3	1	1	4	1	1	1	1	2	2								1	2
2	53	532	2006	10	10	34	2	1			2							2										1	3	1	2	2	1	1	1	2	2								1	2
2	54	541	2006	10	16	28	2	1			2							2										1	1	1	2	1	1	1	1	2	2								3
2	55	548	2006	10	25	26	2	1			2							2										2	3	1	3	2	1	1	1	2	2								3
2	56	559	2006	11	3	28	2	1			2							2										1	3	1	2	2	1	1	1	2	2								3		2006	11	28
2	57	562	2006	11	7	28	2	1			2							2										7	2	1	4	1	1	1	1	2	2								3		2006	11	20
2	58	563	2006	11	3	36	2	1			2							2										1	2	1	1	2	1	1	1	2	2								3
2	59	570	2006	11	9	26	2	1			2							2										1	1	1	2	8	1	1	1	2	2								3
2	60	579	2006	11	16	27	2	1			1	1	2	1	2	2	2	2										8	2	1	1	2	2	1	1	2	2								1	2
2	61	580	2006	11	17	28	2	1			2							1	303	1	2	1	2	2	2	2	2	1	3	1	2	2	1	1	1	2	2								1	2
3	1	24	2005	12	8	28	2	1			2							2										0	3	4	2	1	1	1	1	4	1	1	7	2	2	1	2	2	1	2
3	2	25	2005	12	9	23	1	1			2							2										1	3	2	2	2	1	1	1	2	2								1	2
3	3	26	2005	12	16	32	2	1			1	1	2	1	2	2	2	2										1	3	1	2	2	1	1	1	2	2								3
3	4	27	2005	12	23	27	2	1			2							2										1	2	1	2	2	1	1	1	2	2								1	1
3	5	28	2005	13	4	18	2	1			2							2										1	2	1	2	1	1	1	2	2	2								1	2
3	6	29	2005	13	5	67	2	1			1	1	1	1	2	2	2	2										1	3	2	1	2	1	1	2	4	2								1	2	2006	1	8
3	7	30	2006	1	9	28	2	1			2							2										2	2	1	4	1	1	1	1	2	2								3		2006	1	23
3	8	104	2006	2	7	36	2	1			2							1	302	1	2	1	2	2	2	2	2	2	1	1	3	1	1	1	1	2	2								3
3	9	105	2006	2	12	25	1	1			2							2										1	2	2	2	1	1	1	1	2	2								1	1	2006	2	20
3	10	131	2006	2	19	26	2	1			2							2										1	2	2	2	1	1	1	1	4	2								1	1	2006	2	27
3	11	129	2006	2	21	31	2	1			1	1	1	1	2	2	2	2										1	1	1	2	1	1	1	1	2	2								1	2
3	12	137	2006	2	29	25	2	1			2							2										1	2	1	3	2	1	1	1	2	2								1	2
3	13	237	2006	3	18	32	2	1			2							2										1	2	1	2	1	1	1	1	4	2								1	2
3	14	238	2006	4	7	25	2	1			2							2										2	2	2	4	8	1	1	1	2	2								1	2
3	15	239	2006	4	8	21	2	1			2							2										1	1	2	3	1	1	1	1	2	2								1	2
3	16	240	2006	4	15	25	2	1			2							2										1	2	1	3	1	1	1	1	2	2								1	2
3	17	241	2006	4	28	20	4	1			2							2										1	3	1	1	2	1	1	1	2	2								1	2
3	18	242	2006	5	6	30	2	1			2							1	113	1	2	1	2	2	2	2	2	1	3	1	2	2	1	1	1	2	2								1	2
3	19	261	2006	5	7	24	2	1			2							2										1	3	1	4	2	1	1	1	2	2								1	2
3	20	262	2006	5	21	27	2	1			1	2						2										1	3	1	1	2	1	1	1	2	2								3
3	21	263	2006	5	23	23	2	1			2							2										1	3	1	2	2	1	1	1	2	2								3
3	22	264	2006	5	26	32	2	1			1	1	1	1	2	2	2	1	203	1	2	2	2	2	1	2	2	2	3	1	1	2	1	1	1	2	2								3		2006	6	5
3	23	265	2006	6	10	25	2	1			2							2										1	1	1	2	1	1	1	1	2	2								3		2006	6	19
3	24	266	2006	6	14	30	2	1			1	1	1	1	2	2	2	1	303	1	2	1	2	2	2	2	2	2	2	1	2	2	1	1	1	2	2								3		2006	6	3
3	25	267	2006	6	19	28	2	1			2							2										1	3	1	2	2	1	1	1	2	2								3
3	26	268	2006	6	25	28	2	1			1	1	1	1	2	2	2	2										1	3	1	2	2	1	1	1	2	2								3
3	27	269	2006	6	28	40	2	1			2							2										2	3	2	3	2	1	1	1	2	2								3
3	28	270	2006	7	1	23	1	1			2							2										1	2	1	1	2	1	1	1	2	2								3
3	29	281	2006	7	2	25	2	1			2							2										1	2	2	4	2	1	1	1	2	2								3
3	30	282	2006	7	4	21	2	1			2							2										1	3	2	2	2	1	1	1	2	2								3
3	31	283	2006	7	15	21	2	1			2							2										1	3	1	3	2	1	1	1	2	2								3
3	32	284	2006	7	17	19	2	1			2							2										2	3	1	2	2	2	1	1	2	2								3
3	33	285	2006	7	19	27	2	1			2							2										1	2	1	2	2	1	1	1	2	2								3
3	34	286	2006	7	23	29	2	1			2							2										1	3	2	2	2	1	1	1	1	2								3		2006	8	29
3	35	287	2006	8	9	25	1	1			2							2										2	2	1	3	1	1	1	1	2	2								3
3	36	325	2006	8	20	19	2	1			2							2										1	3	1	2	2	2	1	1	2	2								3
3	37	324	2006	8	20	24	2	1			2							2										2	2	2	3	1	1	1	1	2	2								3		2006	8	20
3	38	384	2006	8	29	22	2	1			1	1	1	1	2	2	2	2										1	3	1	3	2	1	1	1	2	2								3
3	39	494	2006	9	19	22	2	1			2							2										2	2	1	2	2	1	1	1	2	2								3
3	40	495	2006	9	21	24	2	1			2							2										1	3	1	2	2	1	1	2	4	2								3		2006	11	25
3	41	496	2006	9	21	25	2	1			2							2										7	2	1	4	1	1	1	1	2	2								3
3	42	520	2006	10	3	27	2	1			2							2										1	3	2	3	2	1	1	1	2	2								3
3	43	521	2006	10	3	23	2	1			1	1	2	1	2	2	2	1	301	1	2	1	2	2	2	2	2	1	2	2	3	1	1	1	1	2	2								3
3	44	529	2006	10	9	21	2	1			2							2										1	2	4	2	2	1	1	1	2	2								3		2006	11	8
3	45	531	2006	10	12	29	2	1			2							2										1	3	1	2	2	1	1	1	2	2								3		2006	8	2
3	46	542	2006	10	17	27	2	1			2							2										6	2	1	4	2	1	1	1	2	2								3		2006	11	4
3	47	552	2006	10	30	26	2	1			1	1	1	1	2	2	2	1	203	1	2	1	2	2	2	2	2	1	3	1	2	2	1	1	1	2	2								3
3	48	587	2006	11	28	23	2	1			2							2										1	3	1	3	2	1	1	1	2	2								3		2006	12	5
4	1	106	2005	12	9	18	2	1			1	1	1	1	2	2	2	1	106	1	1	2	2	2	2	2	2	2	2	2	3	1	1	1	2	5	2								1	2	2005	12	16
4	2	31	2005	12	27	20	2	1			2							1	106	2								7	2	1	2	2	1	1	1	2	2								1	2
4	3	32	2006	1	6	22	2	1			2							1	301	2								1	2	2	3	2	1	1	1	2	2								1	2
4	4	33	2006	1	7	25	2	1			2							1	202	2								1	2	1	3	2	1	1	1	2	2								3
4	5	34	2006	1	13	18	2	1			2							1	201	2								2	3	2	3	2	1	1	1	2	2								1	2
4	6	35	2006	1	14	21	2	1			2							1	106	2								3	2	2	3	2	1	1	1	2	2								1	2	2006	1	21
4	7	107	2006	1	28	33	2	2	1	1	1	1	1	1	2	2	2	1	115	2								1	2	2	3	2	1	1	1	2	2								1	2
4	8	108	2006	1	30	39	2	1			2							1	106	2								1	3	2	2	2	1	1	1	3	2								1	2	2006	3	21
4	9	109	2006	2	1	29	2	1			2							1	105	2								1	2	1	1	1	1	1	1	2	2								1	2
4	10	110	2006	2	7	26	2	1			1	2						1	103	2								1	2	1	4	2	1	1	1	2	2								1	2	2006	2	14
4	11	127	2006	2	22	54	2	1			2							1	104	2								1	2	2	3	2	1	1	1	4	2								1	2
4	12	300	2006	3	23	28	2	1			2							1	105	2								1	2	1	3	2	1	1	1	2	2								1	2
4	13	301	2006	3	24	28	2	1			1	1	1	1	2	2	2	1	107	1	1	2	2	2	2	2	2	1	3	1	2	2	1	1	1	2	2								1	2	2006	4	3
4	14	302	2006	4	14	27	2	1			2							1	301	2								3	2	1	3	2	1	1	1	2	2								3		2006	11	14
4	15	303	2006	4	14	27	2	1			2							2										1	3	1	1	2	1	1	1	2	2								3		2006	4	21
4	16	304	2006	4	21	32	2	1			2							2										1	3	2	1	2	1	1	1	2	2								1	2
4	17	305	2006	4	22	28	2	1			2							1	105	2								1	3	1	2	1	1	1	1	3	2								1	2	2006	5	23
4	18	306	2006	4	22	38	2	1			2							1	104	2								1	3	1	2	2	1	1	1	2	2								1	2
4	19	307	2006	4	23	26	2	1			2							1	202	1	1	2	2	2	2	2	2	7	2	2	4	2	1	1	1	2	2								1	2
4	20	308	2006	4	24	34	2	1			2							1	103	2								1	2	1	2	2	1	1	1	2	2								1	2
4	21	309	2006	5	22	23	2	1			2							1	102	2								1	3	2	3	2	1	1	1	2	2								1	2	2006	5	29
4	22	310	2006	5	29	20	2	1			2							1	106	2								1	2	2	3	2	1	1	1	2	2								1	2	2006	6	26
4	23	311	2006	6	6	20	2	1			2							1	103	2								1	3	2	2	2	1	1	1	2	1	1	1	2	2	1	2	2	1	2
4	24	312	2006	6	14	26	2	1			2							1	110	2								3	3	2	3	2	1	1	1	2	2								3
4	25	313	2006	6	18	19	2	1			2							1	102	2								8	2	2	4	2	1	2			2								1	2	2006	6	26
4	26	314	2006	6	18	27	2	1			2							1	104	2								2	2	1	3	2	1	1	1	2	2								1	2	2006	6	25
4	27	315	2006	6	28	34	2	1			2							1	106	2								3	2	2	3	2	1	1	1	2	2								1	2
4	28	316	2006	7	25	23	2	1			2							2										1	3	1	3	2	1	1	1	2	2								3
4	29	389	2006	8	22	22	2	1			2							1	107	2								2	2	2	3	2	1	1	1	2	2								1	2
4	30	512	2006	9	28	25	2	1			2							1	115	2								2	2	3	3	2	1	1	1	2	2								1	2	2006	10	5
4	31	518	2006	10	2	22	2	1			2							1	110	2								1	3	2	3	2	1	1	1	2	2								1	2
4	32	519	2006	10	2	22	2	1			2							1	107	2								2	3	2	4	2	1	1	1	2	2								1	2
4	33	536	2006	10	11	30	2	1			2							1	110	2								1	3	2	3	2	1	1	1	2	2								1	2	2006	10	24
4	34	571	2006	11	11	23	2	1			2							1	107	2								2	2	2	3	2	1	1	1	2	2								3
4	35	576	2006	11	15	23	2	1			2							1	105	2								1	3	2	1	2	1	1	1	2	2								1	2	2006	11	29
4	36	594	2006	11	30	24	2	1			2							1	110	2								3	2	2	4	2	1	1	1	2	2								3
5	1	36	2005	12	13	36	1	1			2							2										1	3	1	1	2	1	1	2	4	2								1	2	2006	9	12
5	2	37	2005	12	14	33	2	1			2							2										1	2	3	4	2	1	1	1	3	2								2
5	3	38	2005	12	22	21	2	1			2							2										1	2	1	1	2	1	1	2	4	1	1	2	2	2	1	2	2	1	2
5	4	39	2005	12	22	27	2	1			1	1	1	1	2	1	2	2										1	3	2	3	2	1	1	1	3	1	1	1	2	2	1	2	2	1	2	2006	2	4
5	5	40	2005	12	27	25	2	1			1	1	1	1	2	2	2	2										1	3	2	1	2	1	1	2	2	2								1	2	2006	1	9
5	6	41	2005	12	27	23	2	1			2							2										1	3	1	2	2	1	1	1	2	2								1	2	2006	1	3
5	7	42	2005	12	30	45	2	1			2							2										0	3	4	1	2	1	1	2	3	1	1	1	2	2	1	2	2	1	1
5	8	43	2005	13	1	25	2	1			2							2										1	3	4	1	2	1	1	1	2	2								2
5	9	44	2005	13	1	47	2	1			1	1	1	1	2	2	2	2										1	3	1	1	2	1	1	1	2	2								3
5	10	45	2005	13	4	26	2	1			1	1	1	1	2	2	2	1	203	1	1	2	2	2	2	2	2	1	3	2	1	2	1	1	2	4	2								3		2005	13	4
5	11	46	2005	13	5	24	2	1			2							2										1	3	1	1	2	1	1	1	2	2								1	2	2006	3	6
5	12	47	2006	1	14	20	2	1			2							1	303	1	1	2	2	2	2	2	2	1	3	3	1	2	1	1	1	2	1	1	1	2	2	1	2	2	1	2
5	13	48	2006	1	20	24	2	1			2							2										2	1	3	3	1	1	1	2	4	2								1	2
5	14	111	2006	2	7	70	2	1			2							2										0	3	4	3	1	1	1	1	2	2								1	1
5	15	112	2006	2	12	36	2	1			2							2										1	3	1	1	2	1	1	1	2	2								3
5	16	113	2006	2	14	23	2	1			2							2										1	3	1	1	2	1	1	1	2	2								1	2
5	17	114	2006	2	14	61	2	1			2							2										1	3	4	1	2	1	1	1	2	2								1	2
5	18	115	2006	2	14	25	2	1			1	1	1	1	2	2	1	2										2	2	1	2	1	1	1	1	2	1	1	1	2	2	1	2	2	1	2
5	19	130	2006	2	19	22	2	1			2							2										1	3	2	2	2	1	1	1	2	2								3
5	20	128	2006	2	21	22	2	1			1	1	1	1	2	2	2	1	201	1	1	2	2	2	2	2	2	3	1	1	4	1	1	1	1	2	2								1	2
5	21	126	2006	2	21	25	2	1			2							2										1	3	1	2	2	1	1	1	2	2								1	2
5	22	124	2006	2	22	26	2	1			2							2										1	2	2	3	1	1	1	1	2	2								1	2
5	23	122	2006	2	23	23	1	1			2							2										1	3	1	2	2	1	1	1	1	2								3		2006	3	12
5	24	138	2006	3	4	27	2	1			2							2										3	3	2	4	2	1	1	1	2	2								1	2
5	25	147	2006	3	11	31	2	1			2							2										1	3	1	1	2	1	1	1	2	2								1	2	2006	3	6
5	26	146	2006	3	16	29	2	1			2							2										1	3	3	2	2	1	1	1	2	2								1	2
5	27	227	2006	3	17	25	1	1			1	1	1	1	2	2	2	1	302	1	2	1	2	2	2	2	2	2	3	2	3	2	1	1	2	2	2								1	2	2006	3	20
5	28	228	2006	3	18	30	1	1			2							2										1	1	3	3	1	1	1	1	2	2								1	2
5	29	229	2006	3	19	21	2	1			2							2										1	3	1	2	2	1	1	1	2	2								1	2
5	30	230	2006	3	26	25	2	1			2							2										1	3	1	1	2	1	1	1	2	2								1	2
5	31	231	2006	3	30	24	2	1			2							2										1	3	2	3	2	1	1	1	2	2								3		2006	4	15
5	32	232	2006	4	2	23	2	1			2							2										1	3	2	2	2	1	1	1	2	2								1	2	2006	4	10
5	33	233	2006	4	7	28	2	1			2							2										2	2	2	3	2	1	1	1	2	2								1	2	2006	4	14
5	34	234	2006	4	7	22	2	1			2							2										2	2	1	4	8	1	1	1	2	2								1	2
5	35	235	2006	4	10	22	2	1			2							2										3	2	2	3	2	1	1	1	2	2								1	2
5	36	236	2006	4	14	20	2	1			2							2										2	3	2	4	2	1	1	1	2	2								1	2
5	37	392	2006	4	25	21	2	1			2							1	302	1	1	2	2	2	2	2	2	1	2	3	2	2	1	1	1	2	2								1	2	2006	5	20
5	38	393	2006	4	30	24	2	1			1	1	1	1	2	2	2	1	110	1	2	1	2	2	2	2	2	2	2	2	3	2	1	1	1	2	2								1	2	2006	5	22
5	39	394	2006	4	30	28	2	1			2							2										1	1	3	3	1	1	1	1	2	2								1	2
5	40	395	2006	5	6	28	2	1			2							2										1	3	3	3	2	1	1	1	2	2								1	2	2006	7	16
5	41	396	2006	5	9	25	2	1			2							2										0	3	8	8	2	1	1	1	2	1	1	1	2	2	2	1	2	1	2
5	42	397	2006	5	19	26	2	1			2							2										2	3	1	3	2	1	1	1	2	2								1	2	2006	5	28
5	43	398	2006	5	20	23	2	1			2							2										1	3	3	2	2	1	1	1	2	2								1	2
5	44	399	2006	5	26	27	2	1			2							2										1	3	2	1	2	1	1	1	2	2								1	2
5	45	400	2006	6	6	25	2	1			2							2										2	1	2	3	1	2	1	1	3	2								1	2
5	46	401	2006	6	11	33	2	1			2							2										1	3	3	1	2	1	1	1	2	2								1	2
5	47	402	2006	6	12	32	2	1			2							2										2	3	2	3	2	1	1	1	2	2								1	2
5	48	403	2006	6	12	26	2	1			2							2										1	3	2	2	2	1	1	1	2	2								1	2
5	49	404	2006	6	14	27	2	1			2							2										1	2	2	2	2	1	1	1	2	2								1	2	2006	7	27
5	50	405	2006	6	20	24	2	1			2							2										1	3	2	3	2	1	1	1	2	2								1	2
5	51	406	2006	6	24	26	2	1			2							2										2	3	1	3	2	1	1	1	2	2								1	2
5	52	407	2006	6	25	25	2	1			2							2										2	3	2	3	2	1	1	1	2	2								1	2		1	19
5	53	408	2006	6	27	28	2	1			2							2										1	3	1	3	2	1	1	1	2	2								1	2
5	54	409	2006	6	27	23	2	1			2							2										1	2	1	3	1	1	1	1	2	2								1	2
5	55	410	2006	6	27	28	2	1			2							2										1	3	2	4	2	1	1	1	2	2								1	2
5	56	411	2006	6	27	38	2	1			2							2										1	1	2	2	1	1	1	1	2	2								1	2	2006	9	21
5	57	412	2006	6	27	23	2	1			2							2										1	1	2	2	1	1	1	1	2	2								1	2
5	58	413	2006	7	2	28	2	1			2							2										1	2	3	2	1	1	1	1	3	2								1	2
5	59	414	2006	7	9	24	2	1			2							2										1	3	2	3	2	1	1	1	2	2								1	2
5	60	415	2006	7	9	30	2	1			1	1	1	1	2	2	2	1	303	1	1	2	2	2	2	2	2	1	3	2	3	2	1	1	1	2	2								1	2
5	61	416	2006	7	11	49	2	1			2							2										1	3	2	1	2	1	1	1	2	2								1	2
5	62	417	2006	7	15	30	2	1			2							2										1	3	2	1	2	1	1	1	2	2								1	2
5	63	418	2006	7	19	23	2	1			2							2										1	3	2	2	2	1	1	1	2	2								1	2
5	64	419	2006	7	24	36	2	1			2							2										1	3	3	1	2	1	1	1	2	2								1	2
5	65	420	2006	7	25	25	2	1			2							2										2	3	1	3	2	1	1	1	2	2								1	1
5	66	421	2006	7	25	34	2	1			2							2										1	3	3	2	2	1	1	1	2	2								1	2
5	67	422	2006	7	26	19	2	1			2							2										1	3	2	8	2	1	1	1	2	2								1	2
5	68	423	2006	7	29	30	2	1			2							2										1	3	1	2	2	1	1	1	2	2								1	2	2006	8	8
5	69	424	2006	8	2	32	2	1			2							2										1	3	2	3	1	1	1	1	2	2								1	2	2006	8	9
5	70	425	2006	8	7	20	2	1			2							2										3	2	2	3	2	1	1	1	2	2								1	2
5	71	426	2006	8	13	26	2	1			2							2										1	3	1	2	2	1	1	1	2	2								3
5	72	427	2006	8	14	30	2	1			2							2										7	3	1	4	2	1	1	1	2	2								1	2
5	73	428	2006	8	14	29	2	1			1	1	1	1	2	1	1	1	302	1	2	1	2	2	2	2	2	7	3	4	3	1	1	1	1	2	2								1	2
5	74	429	2006	8	20	19	2	1			2							2										1	3	2	3	2	1	1	1	2	2								1	2
5	75	430	2006	8	22	20	2	1			2							2										1	3	1	2	2	2	1	1	2	2								1	2
5	76	431	2006	8	24	25	2	1			2							2										1	1	2	2	1	1	1	1	2	1	1	1	2	2	1	2	2	1	2
5	77	432	2006	9	4	30	2	1			2							2										1	3	1	2	2	1	1	1	2	2								1	2
5	78	492	2006	9	18	30	2	1			2							2										1	2	1	3	1	1	1	1	2	2								1	1	2006	12	12
5	79	493	2006	9	19	25	2	1			2							2										1	3	1	2	2	1	1	1	2	2								1	2
5	80	508	2006	9	26	22	4	1			2							2										1	2	2	2	1	1	1	1	2	2								1	2
5	81	516	2006	10	2	26	2	1			2							2										1	3	2	3	2	1	1	1	2	2								1	2
5	82	524	2006	10	4	25	2	1			2							2										1	2	2	3	2	1	1	1	2	2								1	2
5	83	537	2006	10	11	38	2	1			2							2										5	1	2	3	1	1	1	1	2	2								1	2
5	84	551	2006	10	27	21	2	1			2							2										2	3	2	3	2	1	1	1	3	1	2	7	2	2	1	1	2	1	2	2006	11	24
5	85	560	2006	11	4	20	2	1			1	1	1	1	2	2	2	2										1	2	2	3	2	2	1	1	2	2								1	2
5	86	564	2006	11	8	23	2	1			2							2										1	3	1	2	2	1	1	1	2	2								1	2
5	87	566	2006	11	9	24	2	1			2							2										1	3	1	2	2	2	1	1	2	2								1	2	2006	11	9
5	88	567	2006	11	9	28	2	1			2							2										1	1	2	4	1	1	1	1	2	2								1	2
5	89	573	2006	11	14	22	2	1			2							2										1	3	2	1	2	1	1	1	2	2								1	2	2006	11	24
5	90	583	2006	11	16	19	2	1			2							2										1	3	3	1	2	2	1	1	2	2								1	2
5	91	584	2006	11	16	23	2	1			2							1	302	1	2	1	2	2	2	2	2	1	3	3	3	2	1	1	1	2	2								1	2
5	92	586	2006	11	24	25	2	1			1	1	1	1	2	2	2	2										2	2	2	2	2	1	1	1	2	2								1	2
6	1	49	2005	12	15	27	2	1			1	1	2	1	2	2	1	2										1	3	2	2	2	1	1	2	4	1	1	7	2	2	1	2	2	3
6	2	50	2005	12	24	19	2	1			2							2										0	3	8	3	1	1	1	1	4	2								3
6	3	51	2005	12	24	26	2	1			2							2										4	2	1	3	2	1	1	1	4	2								3
6	4	52	2005	12	28	20	2	1			2							2										2	3	3	2	2	1	1	2	5	2								1	2
6	5	53	2005	12	20	24	2	1			2							1	104	1	2	1	2	2	2	2	2	2	1	1	3	1	1	1	2	4	2								3
6	6	54	2006	1	14	52	2	1			2							2										1	3	1	2	2	1	1	2	5	2								3
6	7	480	2006	1	28	25	2	1			2							2										2	2	1	3	1	1	1	1	4	2								2
6	8	484	2006	2	1	25	2	1			2							2										1	3	1	2	2	1	1	1	4	2								2
6	9	123	2006	2	18	28	2	1			2							2										1	3	1	2	2	1	1	1	4	2								1	2
6	10	125	2006	2	20	37	2	1			2							2										1	3	2	1	2	1	1	3	4	2								3
6	11	465	2006	2	26	26	2	1			2							2										0	3	8	8	8	1	1	1	4	2								1	2
6	12	466	2006	3	26	20	2	1			2							2										1	3	1	2	2	1	1	3	4	2								1	2
6	13	467	2006	3	26	20	2	1			2							2										2	1	1	3	1	1	1	1	4	2								3
6	14	468	2006	3	26	50	2	1			2							2										1	3	1	1	2	1	1	3	4	2								3
6	15	469	2006	5	22	24	2	1			2							2										1	3	2	3	2	1	1	1	4	2								3
6	16	470	2006	7	4	21	2	1			2							2										1	1	1	2	1	1	1	1	4	2								3
6	17	471	2006	7	22	22	2	1			2							2										1	2	1	4	2	1	1	1	2	2								1	2
6	18	472	2006	7	23	29	2	1			1	1	1	1	2	2	2	1	302	1	1	2	2	2	2	2	2	2	2	3	4	2	1	1	1	6	2								1	2
6	19	473	2006	7	23	27	2	1			1	2						2										2	3	1	2	2	1	1	2	4	2								1	2
6	20	474	2006	7	25	24	2	1			2							2										1	2	1	1	2	1	1	1	4	2								3
6	21	475	2006	8	9	34	2	1			2							2										2	1	2	3	1	1	1	1	2	2								2
6	22	476	2006	8	15	33	2	1			2							2										2	3	1	3	2	1	1	2	5	2								1	1
6	23	321	2006	8	23	26	2	1			2							2										1	3	1	2	2	1	1	1	4	2								3
6	24	477	2006	8	30	45	2	1			2							2										3	2	1	4	2	1	1	1	2	2								3
6	25	478	2006	9	1	26	2	1			2							2										2	3	1	3	2	1	1	1	2	2								3
6	26	385	2006	9	5	27	2	1			1	1	2	1	2	2	2	1	303	1	1	2	2	2	1	2	2	2	2	1	3	2	1	1	1	4	2								3
6	27	448	2006	9	13	24	2	1			2							1	303	1	1	2	2	2	2	2	2	2	3	1	3	2	1	1	1	4	2								3
6	28	449	2006	3	17	25	2	1			2							1	203	1	1	2	2	2	2	2	2	3	2	1	3	2	1	1	2	5	2								3		2006	3	17
6	29	450	2006	3	23	30	2	1			2							2										1	3	3	1	2	1	1	1	4	2								3
6	30	451	2006	4	1	29	2	1			2							2										1	3	1	1	2	1	1	1	4	2								1	1
6	31	452	2006	4	3	23	2	1			2							2										1	1	1	3	1	1	1	1	4	2								1	2
6	32	453	2006	4	3	24	2	1			2							2										1	1	2	1	1	1	1	1	4	2								1	2
6	33	454	2006	5	9	23	2	1			2							2										1	1	2	2	1	1	1	1	4	2								1	2
6	34	455	2006	5	9	19	2	1			2							2										1	3	2	2	2	1	1	1	4	2								1	2
6	35	456	2006	5	13	23	2	1			2							2										1	3	1	3	2	1	1	1	4	2								1	2
6	36	457	2006	6	27	21	2	1			2							2										1	1	1	3	1	1	1	3	4	2								3
6	37	458	2006	7	10	23	2	1			2							2										1	3	1	1	2	1	1	1	4	2								1	2
6	38	459	2006	7	23	25	2	1			2							2										3	2	1	3	1	1	1	1	4	2								1	2
6	39	460	2006	7	26	21	2	1			2							2										1	3	2	2	2	1	1	3	4	2								1	2
6	40	461	2006	7	30	22	2	1			2							2										2	1	2	3	1	1	1	1	4	2								1	1
6	41	462	2006	8	16	35	2	1			2							2										1	3	1	1	2	1	1	1	4	2								1	1
6	42	463	2006	9	4	23	2	1			2							2										1	3	1	3	2	1	1	1	4	2								1	2
6	43	464	2006	9	5	23	2	1			2							2										1	3	4	1	2	1	1	1	4	2								1	2
6	44	485	2006	9	15	29	2	1			2							2										1	3	1	1	2	1	1	1	4	2								1	2	2006	10	11
6	45	530	2006	10	6	26	2	1			2							2										4	2	1	3	2	1	1	1	4	2								1	2
6	46	544	2006	10	19	23	2	1			2							2										6	3	1	3	2	1	1	1	4	2								1	2
6	47	546	2006	10	24	22	2	1			2							2										7	2	2	3	2	1	1	1	4	2								3
6	48	555	2006	11	1	26	2	1			2							2										1	1	1	2	1	1	1	1	4	2								1	2
6	49	578	2006	11	15	25	2	1			2							2										1	3	1	2	2	1	1	1	2	2								3
6	50	599	2006	12	1	25	2	1			2							2										3	2	1	4	1	1	1	1	2	2								3
6	51	522	2006	10	3	26	2	1			2							8										2	2	1	3	2	1	1	2	4	2								3
6	52	533	2006	10	10	37	2	1			2							2										1	3	1	4	2	1	1	1	2	2								3
6	53	534	2006	10	11	23	2	1			2							2										1	2	2	3	1	1	1	1	4	2								3
6	54	575	2006	11	14	29	2	1			2							2										2	2	2	3	1	1	1	1	4	2								3
7	1	55	2005	12	14	26	2	1			2							2										1	2	1	3	2	1	1	2	4	2								1	2
7	2	56	2005	12	20	68	2	1			2							2										0	3	4	1	2	1	1	2	4	2								1	2
7	3	57	2005	12	20	20	2	1			2							2										1	2	2	2	2	1	1	2	5	2								1	2
7	4	58	2005	12	27	20	2	1			2							2										1	2	1	2	2	1	1	1	4	2								1	2	2006	1	6
7	5	59	2005	13	1	23	2	1			1	1	1	1	2	1	2	2										0	3	4	4	2	1	1	2	5	2								1	2
7	6	60	2006	1	8	21	2	1			1	2						1	303	1	1	2	2	2	2	2	2	0	3	4	4	2	1	1	2	5	2								1	2
7	7	61	2006	1	15	19	2	1			2							1	302	1	1	2	2	2	2	2	2	1	2	2	2	2	1	1	1	4	2								1	2
7	8	116	2006	2	4	50	2	1			2							1	303	1	1	2	2	2	2	2	2	1	3	1	1	2	1	1	2	5	2								2
7	9	117	2006	2	8	18	2	1			2							2										1	2	2	2	2	1	1	2	5	2								1	2
7	10	121	2006	2	20	23	2	1			2							2										1	3	1	2	2	1	1	1	4	2								1	2
7	11	119	2006	2	20	60	2	1			2							2										1	3	1	1	2	1	1	1	4	2								1	2	2006	2	20
7	12	144	2006	3	10	28	2	1			2							2										4	2	1	4	2	1	1	1	4	2								1	2	2006	3	16
7	13	143	2006	3	12	24	2	1			2							1	302	2								1	2	1	2	2	1	1	1	4	2								1	2
7	14	145	2006	3	16	26	2	1			1	1	1	1	2	2	2	2										1	2	2	3	2	1	1	1	4	2								3		2006	3	16
7	15	213	2006	3	24	24	2	1			2							2										3	2	1	4	2	1	1	1	4	2								1	2	2006	3	27
7	16	214	2006	4	2	27	2	1			2							2										1	1	2	2	1	1	1	1	3	1	1	1	2	2	1	2	2	1	2
7	17	215	2006	4	18	27	2	1			2							2										2	2	1	3	2	1	1	1	4	2								1	2	2006	9	15
7	18	216	2006	4	23	29	2	1			2							2										1	3	1	1	2	1	1	1	5	2								3
7	19	217	2006	4	25	27	2	1			2							2										2	2	2	2	2	1	1	1	3	2								3
7	20	479	2006	5	26	26	2	1			2							2										3	2	1	4	2	1	1	1	4	2								3
7	21	218	2006	6	10	33	2	1			1	1	1	1	2	2	2	2										1	3	1	4	2	1	1	1	4	2								3
7	22	219	2006	6	10	27	2	1			2							2										5	2	1	3	2	1	1	1	4	2								3		2006	6	27
7	23	220	2006	6	12	24	2	1			2							1	302	1	2	1	2	2	2	2	2	1	2	1	2	2	1	1	1	4	2								3
7	24	221	2006	7	18	23	2	1			2							1	302	1	2	1	2	2	2	2	2	8	2	1	4	2	1	1	1	4	2								1	2	2006	7	29
7	25	222	2006	7	19	19	2	1			2							1	302	1	1	2	2	2	2	2	2	3	2	2	3	2	1	1	1	4	2								1	2
7	26	223	2006	7	23	29	2	1			2							2										4	2	1	4	2	1	1	1	4	1	1	1	2	2	1	2	2	1	2
7	27	224	2006	7	30	26	2	1			2							2										1	1	1	2	1	1	1	1	4	2								3
7	28	225	2006	8	2	25	2	1			2							2										1	2	1	2	2	1	1	1	4	2								1	2
7	29	226	2006	8	3	24	2	1			2							2										2	2	1	2	2	1	1	1	4	2								1	2
7	30	295	2006	8	16	30	2	1			2							2										3	2	1	4	2	1	1	1	4	2								3
7	31	326	2006	8	20	25	2	1			2							2										3	2	1	4	2	1	1	1	4	2								1	2
7	32	353	2006	8	21	22	2	1			2							2										1	3	1	2	2	1	1	1	3	2								1	2
7	33	386	2006	9	6	28	2	1			2							2										2	2	1	4	1	1	1	1	4	2								1	2	2006	10	2
7	34	498	2006	9	21	21	2	1			1	1	1	1	2	2	2	1	302	1	1	2	2	2	2	2	2	1	2	1	2	2	1	1	1	4	2								3
7	35	499	2006	9	21	42	2	1			2							2										1	2	1	3	2	1	1	1	4	2								1	2	2006	10	4
7	36	502	2006	9	22	30	2	1			2							2										2	2	1	2	2	1	1	1	4	2								3
7	37	556	2006	11	2	30	2	1			1	1	2	2	2	2	1	2										3	1	1	2	2	1	1	1	4	2								1	2	2006	11	10
7	38	557	2006	11	3	24	2	1			2							2										1	3	2	2	2	1	1	1	4	2								3
8	1	62	2005	12	13	25	2	1			1	1	1	1	2	2	2	1	301	1	2	1	2	2	2	2	2	1	3	1	2	1	1	1	2	4	2								1	2	2006	3	13
8	2	63	2005	12	15	21	2	1			2							1	106	2								1	1	1	4	1	1	1	1	2	2								1	2
8	3	64	2005	12	17	23	2	1			2							2										1	3	1	2	2	1	1	2	2	2								1	2
8	4	65	2005	12	22	25	2	1			2							1	106	2								1	2	1	4	1	1	1	1	2	2								3
8	5	66	2005	12	24	19	2	1			2							2										1	3	1	2	2	1	1	1	2	2								1	2
8	6	67	2005	12	25	28	2	1			1	1	1	1	2	2	2	1	302	1	2	2	2	2	1	2	2	1	2	3	2	2	1	1	1	2	2								3
8	7	68	2005	12	27	25	2	1			1	1	1	1	2	2	2	1	202	1	1	2	2	2	2	2	2	1	1	1	2	1	1	1	2	4	2								1	2
8	8	69	2005	12	27	28	2	1			2							2										0	3	4	8	8	1	1	1	4	2								3
8	9	70	2005	12	29	48	2	1			1	2						1	202	1	2	2	2	2	1	2	2	2	3	2	4	2	1	1	1	2	2								1	2
8	10	71	2005	12	30	19	2	1			2							2										7	1	1	4	2	1	1	1	2	2								3		2006	1	9
8	11	72	2005	12	30	30	2	1			1	1	1	1	2	2	2	1	302	1	2	1	2	2	2	2	2	4	2	1	2	1	1	1	1	2	2								3
8	12	73	2005	13	1	23	2	1			1	1	1	1	2	2	2	1	303	1	1	2	2	2	2	2	2	2	2	2	4	1	1	1	1	2	2								1	2
8	13	74	2006	1	6	23	2	1			2							2										1	3	2	2	2	1	1	1	2	2								1	2
8	14	75	2006	1	10	21	2	1			1	1	1	1	2	2	2	1	302	1	1	2	2	2	1	2	2	1	3	1	2	2	1	1	1	2	2								3
8	15	76	2006	1	10	20	2	1			1	1	1	2	2	2	2	2										1	2	1	3	1	1	1	1	2	2								1	2
8	16	77	2006	1	14	21	2	1			1	1	1	1	2	2	2	1	203	1	1	2	2	2	2	2	2	3	2	2	2	2	1	1	1	2	2								3
8	17	78	2006	1	14	22	2	1			1	1	1	1	2	2	2	1	302	1	1	2	2	2	2	2	2	3	2	1	4	2	1	1	1	2	2								1	2	2006	2	7
8	18	79	2006	1	15	26	2	1			1	1	1	1	2	1	2	1	301	1	1	2	2	2	2	2	2	2	3	1	4	2	1	1	1	4	2								3		2006	1	25
8	19	80	2006	1	20	28	2	1			2							2										2	1	1	8	1	1	1	1	2	2								1	2	2006	8	1
8	20	81	2006	1	22	20	2	1			1	1	1	1	2	2	2	1	203	1	2	2	2	2	2	2	1	1	3	1	1	2	1	1	1	2	2								3
8	21	82	2006	1	22	25	2	1			1	1	1	1	2	2	2	1	303	1	1	2	2	2	2	2	2	0	8	3	2	2	1	1	1	2	2								1	2	2006	1	29
8	22	83	2006	2	1	28	2	1			2							2										1	1	1	3	1	1	1	1	2	2								1	2	2006	4	21
8	23	84	2006	2	7	24	2	1			2							2										1	1	1	2	2	1	1	1	2	2								1	2
8	24	85	2006	2	12	27	2	1			2							2										2	2	1	3	2	1	1	1	2	2								1	2
8	25	86	2006	2	13	27	2	1			2							2										1	3	1	2	2	1	1	1	2	2								1	2
8	26	87	2006	2	13	37	2	1			2							2										3	1	1	3	2	1	1	1	2	2								1	2
8	27	88	2006	2	13	26	2	1			1	1	1	1	2	1	2	1	302	1	2	2	1	2	2	2	2	1	1	1	3	2	1	1	1	2	2								1	2
8	28	118	2006	2	21	48	2	2	1	1	1	1	1	1	2	2	2	1	301	1	1	2	2	2	2	2	2	0	8	8	8	8	1	1	1	2	2								3		2006	2	21
8	29	120	2006	2	22	25	2	1			2							2										7	2	1	4	2	1	1	1	2	2								1	2
8	30	481	2006	2	25	23	2	1			2							2										1	1	1	3	1	1	1	1	2	2								3		2006	3	13
8	31	482	2006	2	25	23	2	1			1	1	1	1	2	2	2	1	213	1	2	1	2	2	2	2	2	1	3	1	2	2	1	1	1	2	2								3
8	32	483	2006	2	28	42	2	1			2							2										2	1	1	3	1	1	1	1	2	2								3
8	33	139	2006	2	28	51	2	1			2							2										1	2	1	3	2	1	1	1	2	2								1	2
8	34	140	2006	3	9	32	2	1			1	1	1	1	2	2	2	1	301	1	1	2	2	2	2	2	2	1	2	2	2	2	1	1	1	2	2								1	2	2006	3	9
8	35	141	2006	3	10	25	2	1			1	1	1	1	2	2	2	1	301	1	1	2	2	2	2	2	2	0	1	4	8	8	1	1	1	2	2								1	2	2006	3	19
8	36	142	2006	3	11	38	2	1			2							2										2	1	3	4	1	1	1	1	2	2								3
8	37	148	2006	3	17	30	2	1			2							2										1	3	1	3	2	1	1	1	2	2								1	2
8	38	149	2006	3	17	28	2	1			1	1	1	1	2	2	2	1	202	1	1	2	2	2	2	2	2	2	2	1	3	2	1	1	1	2	2								1	2
8	39	150	2006	3	17	23	2	1			2							2										1	1	2	2	1	1	1	1	2	2								3
8	40	151	2006	3	17	23	2	1			1	1	1	1	2	2	2	1	203	1	1	2	2	2	2	2	2	1	2	2	4	2	1	1	1	2	2								1	2	2006	3	28
8	41	152	2006	3	23	25	2	1			2							2										2	2	1	3	1	1	1	1	2	2								1	2
8	42	153	2006	3	23	27	2	1			1	1	2	2	2	2	1	1	202	1	2	1	2	2	2	2	2	2	3	2	2	2	1	1	1	2	2								1	2
8	43	154	2006	3	26	19	2	1			2							2										1	3	2	2	2	1	1	1	2	2								3
8	44	155	2006	3	27	28	2	1			2							2										1	3	1	2	2	1	1	1	2	2								3
8	45	387	2006	3	27	43	2	1			2							2										1	3	1	2	2	1	1	1	2	2								3
8	46	156	2006	3	30	27	2	1			2							2										1	3	1	2	2	1	1	1	2	2								3
8	47	157	2006	4	1	26	2	1			2							2										1	1	1	2	1	1	1	1	2	2								3		2006	11	11
8	48	388	2006	4	1	32	2	1			2							2										1	3	1	2	2	1	1	3	4	1	1	3	2	2	1	2	2	3
8	49	158	2006	4	2	21	2	1			2							2										1	1	2	4	1	1	1	1	2	2								3
8	50	159	2006	4	3	18	2	1			2							2										1	2	1	2	2	1	1	1	2	2								1	2
8	51	160	2006	4	7	29	2	1			2							2										2	3	1	3	2	1	1	1	2	2								3		2006	11	17
8	52	161	2006	4	8	35	2	1			1	1	1	1	2	1	2	1	117	1	1	2	2	2	2	2	2	1	3	1	1	2	1	1	1	2	2								3
8	53	162	2006	4	9	25	2	1			2							2										1	3	1	4	2	1	1	1	2	2								3		2006	4	17
8	54	163	2006	4	11	26	2	1			2							2										1	3	1	2	2	1	1	2	4	2								3		2006	5	8
8	55	164	2006	4	14	42	2	1			1	1	1	1	2	2	2	1	202	1	1	2	2	2	2	2	2	2	1	2	4	1	1	1	1	2	2								3
8	56	165	2006	4	16	28	2	1			2							2										1	1	2	2	1	1	1	1	2	2								3
8	57	166	2006	4	17	60	2	1			2							2										1	3	1	2	2	1	1	1	2	2								1	2
8	58	167	2006	4	18	52	2	1			2							2										1	1	1	2	1	1	1	1	2	2								1	2
8	59	168	2006	4	21	19	2	1			2							2										3	1	1	3	1	1	1	1	2	2								3
8	60	169	2006	4	21	24	2	1			2							2										2	1	2	2	1	1	1	1	2	2								3
8	61	170	2006	4	21	26	2	1			1	1	1	2	2	2	2	1	203	1	2	1	2	2	2	2	2	2	2	1	3	2	1	1	1	2	2								1	2	2006	5	6
8	62	171	2006	4	22	26	2	1			2							2										1	1	1	2	1	1	1	1	2	2								3
8	63	172	2006	4	23	35	2	1			2							2										1	1	1	3	1	1	1	1	2	2								1	2	2006	5	1
8	64	173	2006	4	23	26	2	1			1	1	1	1	2	2	2	1	201	1	1	2	2	2	2	2	2	1	3	1	2	2	1	1	1	2	2								3
8	65	174	2006	4	23	22	2	1			2							2										1	3	1	1	2	1	1	1	2	2								1	2
8	66	175	2006	4	23	26	2	1			2							2										7	2	1	4	2	1	1	1	2	2								3
8	67	203	2006	4	25	28	2	1			2							2										1	2	1	2	2	1	1	1	2	2								3
8	68	202	2006	4	30	23	2	1			2							2										1	2	1	2	2	1	1	2	2	2								3
8	69	201	2006	4	30	28	2	1			1	1	1	1	2	2	2	1	202	1	1	2	2	2	2	2	2	1	3	2	4	2	1	1	1	2	2								3
8	70	200	2006	5	1	26	2	1			2							2										1	1	1	2	1	1	1	1	2	2								3
8	71	390	2006	5	1	30	2	1			2							2										1	3	1	2	2	1	1	1	2	2								3
8	72	199	2006	5	7	25	2	1			1	2						2										0	8	8	8	8	1	1	1	2	2								3
8	73	198	2006	5	14	21	2	1			2							2										1	3	1	3	2	1	1	1	2	2								3
8	74	197	2006	5	14	23	2	1			1	1	1	1	2	2	2	1	202	1	1	2	2	2	2	2	2	1	3	1	4	2	1	1	1	2	2								3
8	75	196	2006	5	14	23	2	1			1	1	1	1	2	1	1	1	301	1	1	1	2	2	2	2	2	2	3	2	4	2	1	1	1	2	2								3
8	76	195	2006	5	16	35	2	1			2							2										1	2	1	4	1	1	1	1	2	2								3
8	77	194	2006	5	19	31	2	1			1	1	1	1	2	1	2	1	301	1	1	1	2	2	2	2	2	1	1	1	2	1	1	1	1	2	2								1	2
8	78	193	2006	5	22	24	2	1			1	2						2										1	1	1	4	1	1	1	1	2	2								3
8	79	192	2006	5	26	28	2	1			1	2						2										1	2	1	4	2	1	1	1	2	2								1	2
8	80	191	2006	5	26	27	2	1			2							2										1	2	1	3	2	1	1	1	2	2								1	2
8	81	190	2006	5	26	24	2	1			2							2										1	3	1	2	2	1	1	1	2	2								3
8	82	189	2006	6	5	20	2	1			2							2										1	3	2	4	2	1	1	1	2	2								1	2
8	83	188	2006	6	13	29	2	1			2							2										1	1	1	2	1	1	1	1	2	2								3
8	84	187	2006	6	14	26	2	1			2							2										1	3	1	2	2	1	1	1	2	2								3
8	85	186	2006	6	17	28	2	1			2							2										1	3	1	2	2	1	1	1	2	2								3
8	86	185	2006	6	17	30	2	1			2							2										2	2	1	4	2	1	1	1	2	2								3
8	87	184	2006	6	18	28	2	1			2							2										1	3	1	2	2	1	1	1	2	2								3
8	88	183	2006	6	18	23	2	1			2							2										3	2	1	3	2	1	1	1	2	2								3
8	89	182	2006	6	19	26	2	1			2							2										1	3	1	4	2	1	1	1	3	2								3
8	90	181	2006	6	20	27	2	1			1	1	1	1	2	2	2	1	107	1	1	2	2	2	2	2	2	2	1	2	3	1	1	1	1	2	2								3		2006	6	20
8	91	180	2006	6	25	20	2	1			1	2						2										2	1	1	3	2	1	1	1	2	2								3
8	92	179	2006	6	26	24	2	1			2							2										1	3	1	2	2	1	1	1	2	2								3		2006	7	13
8	93	178	2006	6	26	28	2	1			2							2										1	3	1	2	2	1	1	1	2	2								3
8	94	177	2006	6	26	30	2	1			1	1	1	1	2	2	2	1	202	1	1	2	2	2	2	2	2	1	3	1	2	2	1	1	1	2	2								3		2006	6	29
8	95	176	2006	6	28	25	2	1			1	1	1	1	2	2	2	1	301	1	2	1	2	1	2	2	2	2	2	2	3	2	1	1	1	2	2								1	2	2006	7	5
8	96	204	2006	7	1	33	2	1			1	1	1	1	2	2	2	1	104	1	2	2	2	2	1	2	2	3	2	1	2	2	1	1	1	3	2								3
8	97	205	2006	7	1	35	2	1			1	1	1	1	2	2	2	1	301	1	1	2	2	2	2	2	2	1	3	2	2	2	1	1	1	2	2								3		2006	7	1
8	98	206	2006	7	18	24	2	1			2							2										1	2	1	2	2	1	1	1	2	2								3		2006	9	11
8	99	207	2006	7	22	33	2	1			2							2										3	2	1	4	2	1	1	1	2	2								3		2006	7	30
8	100	208	2006	7	25	27	2	1			2							1	301	2								1	3	2	8	2	1	1	1	2	2								3
8	101	209	2006	7	25	23	2	1			2							2										1	3	2	2	2	1	1	1	2	2								3		2006	11	8
8	102	210	2006	7	29	30	2	1			2							2										2	1	1	8	2	1	1	1	2	2								3
8	103	211	2006	7	30	26	2	1			2							2										1	3	2	2	2	1	1	1	2	2								3
8	104	212	2006	8	3	23	2	1			1	1	1	1	2	2	2	1	201	1	1	2	2	2	2	2	2	1	3	2	2	2	1	1	1	2	2								3
8	105	296	2006	8	6	23	2	1			2							1	202	2								2	1	2	4	1	1	1	1	2	2								3
8	106	297	2006	8	6	25	2	1			2							2										1	1	2	2	1	1	1	1	2	2								3
8	107	298	2006	8	7	20	2	1			2							2										1	3	1	2	2	1	1	1	2	2								3
8	108	299	2006	8	14	27	2	1			2							2										1	3	1	2	2	1	1	1	2	2								3		2006	8	24
8	109	322	2006	8	20	52	2	1			2							2										3	2	1	8	1	1	1	1	2	2								3
8	110	351	2006	8	21	32	2	1			1	1	1	1	2	1	2	1	301	1	1	2	2	2	2	2	2	1	3	2	2	2	1	1	1	2	2								1	2
8	111	433	2006	8	24	29	2	1			2							2										1	1	1	2	1	1	1	1	2	2								3
8	112	434	2006	8	24	24	2	1			1	1	2	1	2	2	2	1	202	1	2	2	2	2	1	2	2	2	2	2	2	2	1	1	1	2	2								3
8	113	435	2006	8	28	28	2	1			2							2										1	2	1	4	1	1	1	1	2	2								3
8	114	436	2006	8	28	25	2	1			1	1	1	1	2	2	2	1	202	1	1	2	2	2	2	2	2	1	3	2	2	2	1	1	1	2	2								3
8	115	437	2006	9	1	40	2	1			2							2										1	1	2	1	1	1	1	1	2	2								3
8	116	438	2006	9	1	22	2	1			2							2										1	1	2	2	1	1	1	1	2	2								3
8	117	439	2006	9	4	30	2	1			1	1	2	2	2	2	1	2										2	2	1	2	2	1	1	1	2	2								3
8	118	440	2006	9	5	28	2	1			1	2						2										1	1	2	2	1	1	1	1	2	2								3
8	119	441	2006	9	5	26	2	1			2							2										1	1	1	2	1	1	1	1	2	2								3
8	120	442	2006	9	5	26	2	1			2							2										1	1	1	3	1	1	1	1	2	2								3
8	121	443	2006	9	5	23	2	1			1	2						2										1	1	2	3	1	1	1	1	2	2								3
8	122	444	2006	9	8	21	2	1			2							2										1	1	2	1	1	1	1	1	2	2								3
8	123	446	2006	9	13	22	2	1			2							2										2	3	1	3	2	1	1	1	2	2								3
8	124	487	2006	9	18	24	2	1			2							2										1	1	1	3	1	1	1	1	2	2								3
8	125	488	2006	9	18	30	2	1			1	1	1	2	2	2	2	1	301	1	2	1	2	2	2	2	2	1	2	2	1	2	1	1	1	2	2								3
8	126	489	2006	9	18	34	2	1			1	1	2	2	2	2	1	2										3	2	2	3	2	1	1	1	2	2								3
8	127	490	2006	9	19	26	2	1			1	1	1	1	2	2	2	1	202	1	2	1	2	2	2	2	2	2	2	1	3	1	1	1	1	2	2								3
8	128	491	2006	9	21	30	2	1			2							2										1	1	2	3	1	1	1	1	2	2								3
8	129	500	2006	9	22	38	2	1			2							2										2	2	1	3	2	1	1	1	2	2								3		2006	11	15
8	130	501	2006	9	22	25	2	1			2							2										7	2	1	4	2	1	1	1	2	2								3
8	131	506	2006	9	25	23	2	1			2							2										1	2	2	3	2	1	1	1	2	2								2
8	132	507	2006	9	25	22	2	1			2							2										1	3	1	1	2	1	1	1	2	2								3
8	133	509	2006	9	26	28	2	1			2							2										1	1	2	2	1	1	1	1	2	2								3
8	134	515	2006	9	29	45	2	1			2							2										1	1	1	2	1	1	1	1	2	2								3
8	135	525	2006	10	4	26	2	1			2							2										2	1	1	2	1	1	1	1	2	2								3
8	136	526	2006	10	4	28	2	1			2							2										1	2	1	4	2	1	1	1	2	2								3
8	137	535	2006	10	12	28	2	1			2							2										1	3	1	2	2	1	1	1	2	2								3
8	138	539	2006	10	16	18	2	1			2							2										1	3	1	2	2	1	1	1	2	2								3
8	139	540	2006	10	16	23	2	1			1	1	1	2	2	2	2	1	302	1	1	2	2	2	2	2	2	1	2	2	2	2	2	1	1	2	2								3
8	140	545	2006	10	23	21	2	1			1	1	1	2	2	2	2	1	301	1	2	2	2	2	1	2	2	2	2	1	1	1	1	1	1	2	2								3		2006	5	12
8	141	547	2006	10	24	43	2	1			2							2										1	3	1	2	2	1	1	1	2	2								3
8	142	549	2006	10	26	27	2	1			2							2										1	3	1	2	2	1	1	1	2	2								3		2006	11	22
8	143	550	2006	10	27	40	2	1			2							2										1	1	2	2	1	1	1	1	2	2								3
8	144	553	2006	11	1	32	2	1			1	1	1	2	2	2	2	1	202	1	2	2	2	2	2	1	2	1	3	1	2	2	1	1	1	2	2								3
8	145	554	2006	11	1	35	2	1			2							2										1	1	1	2	1	1	1	1	2	2								3
8	146	558	2006	11	3	60	2	1			1	1	2	2	2	2	1	1	301	1	2	2	2	2	1	2	2	1	3	2	3	2	1	1	1	2	2								3
8	147	565	2006	11	8	21	2	1			2							2										2	2	1	4	2	1	1	1	2	2								1	2
8	148	568	2006	11	9	28	2	1			2							2										1	3	1	3	2	1	1	1	2	2								3
8	149	569	2006	11	9	28	2	1			2							2										1	3	1	2	2	1	1	1	2	2								1	2	2006	11	11
8	150	572	2006	11	11	28	2	1			1	1	1	1	2	1	2	1	201	1	1	2	2	2	2	2	2	1	1	1	2	1	1	1	1	2	2								1	2	2006	12	9
8	151	574	2006	11	14	25	2	1			1	1	1	1	2	2	2	1	203	1	2	1	2	2	2	2	2	2	3	2	3	2	1	1	1	2	2								3
8	152	577	2006	11	15	29	2	1			2							2										1	1	2	4	1	1	1	1	2	2								3
8	153	589	2006	11	24	30	2	1			2							2										2	2	1	3	1	1	1	1	2	2								3
8	154	590	2006	11	28	21	2	1			2							2										1	3	1	1	2	1	1	1	2	2								3
8	155	591	2006	11	28	22	2	1			2							2										3	1	1	4	1	1	1	1	2	2								3
8	156	593	2006	11	29	21	2	1			2							2										2	2	1	4	2	1	1	1	2	2								3
8	157	595	2006	11	30	25	2	1			2							2										1	3	1	3	2	1	1	1	2	2								3
8	158	596	2006	11	30	21	2	1			1	1	1	1	2	2	2	1	202	1	1	2	2	2	2	2	2	1	1	1	1	1	1	1	1	2	2								3
[truncated: 35 more columns]
